# Supplementary material for: Hereditary renal glycosuria, diabetes and responses to SGLT2 inhibitor
Source: J Diabetes. 2022 Feb 28;14(3):216–20. doi: 10.1111/1753-0407.13254 (PMC9060016; doi:10.1111/1753-0407.13254)
Supplement: Supplementary file 1 — Supplementary Table A1. Reported SLC5A2 mutations and quantity of urine glucose [file JDB-14-216-s001.xlsx]

## Sheet: Sheet1
No.of patients	Year	No. of Refs	Refs.	Allele 1	Allele 2	Mutation types	Glycosuria（g/24h)
1	2003	2	RENE´ SANTER(2003)	P 324 fs...347 X	wt	heterozygous	1.1
2	2003	2	RENE´ SANTER(2003)	P 324 fs...347 X	wt	heterozygous	2.7
3	2003	2	RENE´ SANTER(2003)	G272R	wt	heterozygous	0.8
4	2003	2	RENE´ SANTER(2003)	W440X	wt	heterozygous	0.61
5	2003	2	RENE´ SANTER(2003)	W 487 C, Δ488–507	wt	heterozygous	0.38
6	2003	2	RENE´ SANTER(2003)	delta651-64	wt	heterozygous	0.6
7	2003	2	RENE´ SANTER(2003)	R368W	wt	heterozygous	0.99
8	2003	2	RENE´ SANTER(2003)	Q168fs…186X	wt	heterozygous	2.3-4.5
9	2003	2	RENE´ SANTER(2003)	IVS7+5g>a	wt	heterozygous	0.75
10	2003	2	RENE´ SANTER(2003)	IVS7+5g>a	wt	heterozygous	3.7
11	2003	2	RENE´ SANTER(2003)	IVS7+5g>a	wt	heterozygous	4.4
12	2003	2	RENE´ SANTER(2003)	IVS7+5g>a	wt	heterozygous	1.7
13	2003	2	RENE´ SANTER(2003)	F72L	wt	heterozygous	5.9
14	2003	2	RENE´ SANTER(2003)	F72L	wt	heterozygous	1.3
15	2003	2	RENE´ SANTER(2003)	F72L	wt	heterozygous	3.5
16	2003	2	RENE´ SANTER(2003)	R137H	wt	heterozygous	0.24-0.36
17	2003	2	RENE´ SANTER(2003)	delta385-8	wt	heterozygous	0.15-0.47
18	2003	2	RENE´ SANTER(2003)	T51P	wt	heterozygous	1.8
19	2003	2	RENE´ SANTER(2003)	T51P	wt	heterozygous	1.4
20	2003	2	RENE´ SANTER(2003)	V105M	wt	heterozygous	4.8
21	2003	2	RENE´ SANTER(2003)	F453L	wt	heterozygous	1.2
22	2003	2	RENE´ SANTER(2003)	delta385-8	wt	heterozygous	1.9
23	2003	2	RENE´ SANTER(2003)	IVS7+5g>a	wt	heterozygous	0.75
24	2003	2	RENE´ SANTER(2003)	IVS7+5g>a	wt	heterozygous	0.87
25	2003	2	RENE´ SANTER(2003)	IVS7+5g>a	wt	heterozygous	1.5
26	2003	2	RENE´ SANTER(2003)	IVS7+5g>a	wt	heterozygous	0.82
27	2006	8	Joaquim Calado(2006)	R167fsX186	wt	heterozygous	7.6g/1.73 m2/24 h
28	2006	8	Joaquim Calado(2006)	IVS12+1G>A	wt	heterozygous	11.6g/1.73 m2/24 h
29	2008	9	Joaquim Calado(2008)	V116M	wt	heterozygous	3.2g/1.73 m2/24 h
30	2008	9	Joaquim Calado(2008)	R558C	wt	heterozygous	6.1g/1.73 m2/24 h
31	2008	9	Joaquim Calado(2008)	N654S	wt	heterozygous	2.7g/1.73 m2/24 h
32	2008	9	Joaquim Calado(2008)	R300C	wt	heterozygous	6.5g/1.73 m2/24 h
33	2011	10	Lei Yu(2011)	F98L	wt	heterozygous	6.47g/1.73 m2/24 h
34	2011	10	Lei Yu(2011)	L463R	wt	heterozygous	6.3g/1.73 m2/24 h
35	2012	11	HyunKyung Lee(2012)	G449D	wt	heterozygous	24.9
36	2012	11	HyunKyung Lee(2012)	W289C	wt	heterozygous	12.1
37	2012	11	HyunKyung Lee(2012)	G449D	wt	heterozygous	35.2
38	2012	11	HyunKyung Lee(2012)	Q600Rfs*18	wt	heterozygous	30.9
39	2012	11	HyunKyung Lee(2012)	L107P	wt	heterozygous	8.9
40	2012	11	HyunKyung Lee(2012)	G313D	wt	heterozygous	33.7
41	2012	11	HyunKyung Lee(2012)	G449D	wt	heterozygous	16.2
42	2012	11	HyunKyung Lee(2012)	E503K	wt	heterozygous	6.9
43	2012	11	HyunKyung Lee(2012)	P514S	wt	heterozygous	5.1
44	2012	11	HyunKyung Lee(2012)	473_477dupLALFV	wt	heterozygous	25.2
45	2012	11	HyunKyung Lee(2012)	F453I	wt	heterozygous	1.9
46	2012	11	HyunKyung Lee(2012)	G449D	wt	heterozygous	15.5
47	2012	11	HyunKyung Lee(2012)	L57P	wt	heterozygous	4.7
48	2013	12	HyunKyung Lee(2013)	c.1162delG; Ala388ProfsX48	wt	heterozygous	10.8
49	2016	15	L Yu(2016)	G77R	wt	heterozygous	4.8g/24h
51	2017	19	Xiaojing Wang（2017）	c.877A > T, p.Ser293Cys	wt	heterozygous	8.06
52	2015	14	L Yu (2015)	c.294C > A; p.F98L	wt	heterozygous	6.47
53	2015	14	L Yu (2015)	c.1051T > C; p.C351R	wt	heterozygous	5.9
54	2015	14	L Yu (2015)	c.1319G > A; p.W440X	wt	heterozygous	8.3
55	2016	15	L Yu (2016)	c.1400T > C; p.V467A	wt	heterozygous	7.3
56	2015	14	L Yu (2015)	c.1691G > A; p.R564Q	wt	heterozygous	8.1
57	2016	15	L Yu (2016)	c.1891G > A; p.E631K	wt	heterozygous	7.56
58	2016	16	Xiangzhong Zhao(2016)	c.886(-10_-31)del	wt	heterozygous	1.96
59	2016	16	Xiangzhong Zhao(2016)	c.886(-10_-31)del	wt	heterozygous	1.88
60	2016	16	Xiangzhong Zhao(2016)	c.886(-10_-31)del	wt	heterozygous	1.77
61	2016	16	Xiangzhong Zhao(2016)	c.886(-10_-31)del	wt	heterozygous	2.04
62	2016	16	Xiangzhong Zhao(2016)	c.886(-10_-31)del	wt	heterozygous	1.66
63	2016	16	Xiangzhong Zhao(2016)	c.886(-10_-31)del	wt	heterozygous	12.74
64	2016	16	Xiangzhong Zhao(2016)	c.886(-10_-31)del	wt	heterozygous	0.88
65	2016	16	Xiangzhong Zhao(2016)	P.A474P	wt	heterozygous	1.34
66	2016	16	Xiangzhong Zhao(2016)	P.A474P	wt	heterozygous	2.25
67	2016	16	Xiangzhong Zhao(2016)	c.886(-10_-31)del	wt	heterozygous	1.44
68	2016	16	Xiangzhong Zhao(2016)	c.886(-10_-31)del	wt	heterozygous	2.45
69	2016	16	Xiangzhong Zhao(2016)	c.886(-10_-31)del	wt	heterozygous	1.78
70	2016	16	Xiangzhong Zhao(2016)	p.K131N	wt	heterozygous	1.58
71	2016	16	Xiangzhong Zhao(2016)	p.K131N	wt	heterozygous	1.37
72	2016	17	Dhayat (2016)	c.265G>A	wt	heterozygous	6.71
73	2016	17	Dhayat (2016)	c.265G>A	wt	heterozygous	11.77
74	2016	17	Dhayat (2016)	c.265G>A	wt	heterozygous	5.54
75	2016	17	Dhayat (2016)	c.265G>A	wt	heterozygous	6.53
76	2016	17	Dhayat (2016)	c.265G>A	wt	heterozygous	1.1
77	2019	20	Kentaro Sada (2019)	c.303T>A: p.N101K	wt	heterozygous	43
78	2006	8	Joaquim Calado(2006)	A102V	A102V	homozygous	65.6g/1.73 m2/24 h
79	2016	16	Xiangzhong Zhao(2016)	c.886(-10_-31)del	c.886(-10_-31)del	homozygous	50.68
80	2008	9	Joaquim Calado(2008)	G224R	G224R	homozygous	86.5g/1.73 m2/24 h
81	2003	2	RENE´ SANTER(2003)	G272R	G272R	homozygous	73.6
82	2004	5	Jean Francis(2004)	G304K	G304K	homozygous	>30g/day
83	2003	2	RENE´ SANTER(2003)	G449D	G449D	homozygous	43
84	2012	11	HyunKyung Lee(2012)	G449D	G449D	homozygous	15.3
85	2006	8	Joaquim Calado(2006)	IVS12+1G>A	IVS12+1G>A	homozygous	12.2g/1.73 m2/24 h
86	2006	8	Joaquim Calado(2006)	IVS12+1G>A	IVS12+1G>A	homozygous	6.4g/1.73 m2/24 h
87	2008	9	Joaquim Calado(2008)	IVS7+5 G>A	IVS7+5 G>A	homozygous	62.3g/1.73 m2/24 h
88	2008	9	Joaquim Calado(2008)	IVS7+5 G>A	IVS7+5 G>A	homozygous	Positive
89	2008	9	Joaquim Calado(2008)	IVS7+5 G>A	IVS7+5 G>A	homozygous	Positive
90	2003	2	RENE´ SANTER(2003)	IVS7+5g>a	IVS7+5g>a	homozygous	50.6-51.3
91	2005	7	Daniella Magen（2005）	K321R	K321R	homozygous	83g/1.73 m2/24 h
92	2005	7	Daniella Magen（2005）	K321R	K321R	homozygous	101
93	2005	7	Daniella Magen（2005）	K321R	K321R	homozygous	95
94	2005	7	Daniella Magen（2005）	K321R	K321R	homozygous	114
95	2005	7	Daniella Magen（2005）	K321R	K321R	homozygous	124
96	2005	7	Daniella Magen（2005）	K321R	K321R	homozygous	169
97	2008	9	Joaquim Calado(2008)	L539P	L539P	homozygous	15.2g/24h
98	2008	9	Joaquim Calado(2008)	L539P	L539P	homozygous	23.1g/24h
99	2003	2	RENE´ SANTER(2003)	P 324 fs...347 X	P 324 fs...347 X	homozygous	126-162.2
100	2003	2	RENE´ SANTER(2003)	R368W	R368W	homozygous	38.8
101	2003	2	RENE´ SANTER(2003)	T543P	T543P	homozygous	30.1-92.4
102	2013	13	Inês Aires（2013）	V346AfsX17	V346AfsX17	homozygous	87.8g/1.73m2/ 24h
103	2002	1	L. P. van den Heuvel（2002）	W440X	W440X	homozygous	342mmol/l or 61.6g/l
104	2003	2	RENE´ SANTER(2003)	W440X	W440X	homozygous	68.7
105	2008	9	Joaquim Calado(2008)	Y128X	Y128X	homozygous	72.7g/1.73 m2/24 h
106	2003	2	RENE´ SANTER(2003)	W 487 C, Δ488–506	?		20.8
107	2006	8	Joaquim Calado(2006)	R132H	A219T	compound heterozygous	6.2g/1.73 m2/24 h
108	2016	18	Emilia Ottosson-Laakso（2016）	c.300-303+2del	A343V	compound heterozygous
109	2008	9	Joaquim Calado(2008)	IVS7+5 G>A	A469T	compound heterozygous	14.2g/l
110	2015	14	L Yu (2015)	c.763C > T; p.P246S	c.1420G > C; p.A474P	compound heterozygous	19.6
111	2017	19	Xiaojing Wang（2017）	c.229G > C, p.Gly77Arg;	c.1540C > T, p.Pro514Ser	compound heterozygous	10.96
112	2019	21	Shentang Li(2019)	c.514T>C, p.W172R	c.1540C>T, p.P514S	compound heterozygous	15.77
113	2003	2	RENE´ SANTER(2003)	R137H	delta385-8	compound heterozygous	202
114	2003	2	RENE´ SANTER(2003)	R137H	delta385-8	compound heterozygous	79.8
115	2008	9	Joaquim Calado(2008)	R368W	F453L	compound heterozygous	35.5g/1.73 m2/24 h
116	2008	9	Joaquim Calado(2008)	IVS7+5 G>A	F476L	compound heterozygous	Positive
117	2012	11	HyunKyung Lee(2012)	P514S	G449D	compound heterozygous	39.7
118	2011	10	Lei Yu(2011)	IVS11+1G>C	IVS1-16C>A	compound heterozygous	16.06g/1.73 m2/24 h
119	2008	9	Joaquim Calado(2008)	G356S	IVS12+1G>A	compound heterozygous	66.9g/1.73 m2/24 h
120	2003	2	RENE´ SANTER(2003)	IVS7+5g>a	K311R	compound heterozygous	14.6
121	2003	2	RENE´ SANTER(2003)	IVS7+5g>a	L307P	compound heterozygous	21.3
122	2003	2	RENE´ SANTER(2003)	IVS7+5g>a	L307P	compound heterozygous	28.5
123	2012	11	HyunKyung Lee(2012)	L500R	L327F	compound heterozygous	18.3
124	2008	9	Joaquim Calado(2008)	D201N	L387M	compound heterozygous	61.1g/1.73 m2/24 h
125	2012	11	HyunKyung Lee(2012)	A634E,634_635ins2	M328R	compound heterozygous	32.7
126	2008	9	Joaquim Calado(2008)	M44K	M382T	compound heterozygous	30g/1.73 m2/24 h
127	2003	3	Joaquim Calado(2003)	Q167fsX186	N654S	compound heterozygous	12g/24h
128	2004	6	Robert Kleta(2004)	T200K	N654S	compound heterozygous	9.1g/1.73 m2/24 h
129	2008	9	Joaquim Calado(2008)	T323R	N654S	compound heterozygous	Positive
130	2008	9	Joaquim Calado(2008)	E482D	N654S	compound heterozygous	10g/1.73 m2/24 h
131	2016	16	Xiangzhong Zhao(2016)	p.S335G	p.Q448R+ p.G580D	compound heterozygous	10.56
132	2012	11	HyunKyung Lee(2012)	L500R	P246S	compound heterozygous	22
133	2012	11	HyunKyung Lee(2012)	V477G	P514S	compound heterozygous	25.9
134	2012	11	HyunKyung Lee(2012)	Q578*	R137C	compound heterozygous	67.8
135	2012	11	HyunKyung Lee(2012)	L493Pfs*74	R137C	compound heterozygous	76.8
136	2011	10	Lei Yu(2011)	IVS1-16C>A	R479G	compound heterozygous	27g/1.73 m2/24 h
137	2012	11	HyunKyung Lee(2012)	G449D	R479G	compound heterozygous	*Spot urine glucose/creatinine ratio(mg/mg)46.6
138	2003	4	RENE´ SANTER(2003)	Y150H	R499C	compound heterozygous	31.7
139	2012	11	HyunKyung Lee(2012)	P514S	S461N	compound heterozygous	42.6

## Sheet: Sheet2
Proband Gender Glucose excretiona Allele 1 Allele 2
Homozygote or compound heterozygotes	gotes
1 Male 46.6 c.1435 C>G, p.R479G c.1346 G>A, p.G449D	G449D
2 Male 18.3 c.979 C>T, p.L327F c.1499 T>G, p.L500R	L500R
3 Male 25.9 c.1540 C>T, p.P514S c.1430 T>G, p.V477G	V477G
4 Male 67.8 c.409 C>T, p.R137C c.1732 C>T, p.Q578*	Q578*
5 Male 39.7 c.1346 G>A, p.G449D c.1540 C>T, p.P514S	P514S
6 Female 22.0 c.736 C>T, p.P246S c.1499 T>G, p.L500R	L500R
7 Male 15.3 c.1346 G>A, p.G449D c.1346 G>A, p.G449D	G449D
8 Female 76.8 c.409 C>T, p.R137C c.1475_1476insC, p.L493Pfs*74	fs*74
9 Male 32.7 c.983 T>G, p.M328R c.1894_1895ins6, p.[A634E; 634_635ins2]	ins2]
10 Male 42.6 c.1382 G>A, p.S461N c.1540 C>T, p.P514S	P514S
Heterozygotes	gotes
11 Male 24.9 c.1346 G>A, p.G449D	G449D
12 Male 12.1 c.867 G>C, p.W289C	W289C
13 Female 35.2 c.1346 G>A, p.G449D	G449D
14 Male 30.9 c.1798delC, p.Q600Rfs*18	fs*18
15 Female 8.9 c.320 T>C, p.L107P	L107P
16 Male 33.7 c.938 G>A, p.G313D	G313D
17 Male 16.2 c.1346 G>A, p.G449D	G449D
18 Male 6.9 c.1507 G>A, p.E503K	E503K
19 Female 5.1 c.1540 C>T, p.P514S	P514S
20 Male 25.2 c.1418_1432dup15, p.473_477dupLALFV	LALFV
21 Female 1.9 c.1357 T>A, p.F453I	F453I
22 Female 15.5 c.1346 G>A, p.G449D	G449D
23 Male 4.7 c.170 T>C, p.L57P	.L57P

## Sheet: mutations
T51P	c.303T>A: p.N101K	N101K
Y150H	473_477dupLALFV	473_477dupLALFV
Y128X	A102V	A102V
Y128X	A219T	A219T
W440X	A343V	A343V
W440X	A469T	A469T
W440X	A634E,634_635ins2	A634E,634_635ins2
W440X	c.1162delG; Ala388ProfsX48	Ala388ProfsX48
W440X	c.1051T > C; p.C351R	C351R
W289C	c.1319G > A; p.W440X	W440X
W 487 C, 􏰆488–506	c.1420G > C; p.A474P	A474P
W 487 C, 􏰆488–506	c.1400T > C; p.V467A	V467A
V477G	c.1540C > T, p.Pro514Ser	.Pro514Ser
V346AfsX17	c.1891G > A; p.E631K	p.E631K
V346AfsX17	c.1691G > A; p.R564Q	p.R564Q
V116M	c.229G > C, p.Gly77Arg;	Gly77Arg;
V105M	c.265G>A	c.265G>A
T543P	c.300-303+2del	c.300-303+2del
T543P	c.294C > A; p.F98L	p.F98L
T51P	c.514T>C, p.W172R	W172R
T323R	c.763C > T; p.P246S	P246S
T200K	c.877A > T, p.Ser293Cys	Ser293Cys
S461N	c.886(-10_-31)del	c.886(-10_-31)del
R558C	D201N	D201N
R499C	delta385-8	delta385-8
R479G	delta651-64	delta651-64
R479G	E482D	E482D
R368W	E503K	E503K
R368W	F453I	F453I
R368W	F476L	F476L
R368W	F72L	F72L
R300C	F98L	F98L
R167fsX186	G224R	G224R
R137H	G272R	G272R
R137H	G304K	G304K
R137H	G313D	G313D
R137C	G356S	G356S
R137C	G449D	G449D
R132H	G77R	G77R
Q600Rfs*18	IVS11+1G>C	IVS11+1G>C
Q578*	IVS1-16C>A	IVS1-16C>A
Q168fs…186X	IVS12+1G>A	IVS12+1G>A
Q167fsX186	IVS7+5 G>A	IVS7+5 G>A
P514S	IVS7+5g>a	IVS7+5g>a
P514S	K311R	K311R
P514S	K321R	K321R
P514S	L107P	L107P
P246S	L307P	L307P
p.S335G	L327F	L327F
p.Q448R+ p.G580D	L387M	L387M
p.K131N	L463R	L463R
p.K131N	L493Pfs*74	L493Pfs*74
P.A474P	L500R	L500R
P.A474P	L539P	L539P
P 324 fs...347 X	L57P	L57P
P 324 fs...347 X	M328R	M328R
P 324 fs...347 X	M382T	M382T
P 324 fs...347 X	M44K	M44K
N654S	P.A474P	A474P
N654S	p.K131N	K131N
N654S	N654S	N654S
N654S	P 324 fs...347 X	P 324 fs...347 X
N654S	p.Q448R+ p.G580D	p.Q448R+ p.G580D
M44K	p.S335G	S335G
M382T	P246S	P246S
M328R	P514S	P514S
L57P	Q167fsX186	Q167fsX186
L539P	Q168fs…186X	Q168fs…186X
L539P	Q578*	Q578*
L539P	Q600Rfs*18	Q600Rfs*18
L539P	R132H	R132H
L500R	R137C	R137C
L500R	R137H	R137H
L493Pfs*74	R167fsX186	R167fsX186
L463R	R300C	R300C
L387M	R368W	R368W
L327F	R479G	R479G
L307P	R499C	R499C
L307P	R558C	R558C
L107P	S461N	S461N
K321R	T200K	T200K
K321R	T323R	T323R
K321R	T51P	T51P
K321R	T543P	T543P
K321R	V105M	V105M
K321R	V116M	V116M
K321R	V346AfsX17	V346AfsX17
K321R	V477G	V477G
K321R	W 487 C, 􏰆488–506	W 487 C, 􏰆488–506
K321R	W289C	W289C
K321R	W440X	W440X
K321R	Y128X	Y128X
K311R	Y150H	Y150H
IVS7+5g>a
IVS7+5g>a
IVS7+5g>a
IVS7+5g>a
IVS7+5g>a
IVS7+5g>a
IVS7+5g>a
IVS7+5g>a
IVS7+5g>a
IVS7+5g>a
IVS7+5g>a
IVS7+5g>a
IVS7+5g>a
IVS7+5 G>A
IVS7+5 G>A
IVS7+5 G>A
IVS7+5 G>A
IVS7+5 G>A
IVS7+5 G>A
IVS7+5 G>A
IVS7+5 G>A
IVS12+1G>A
IVS12+1G>A
IVS12+1G>A
IVS12+1G>A
IVS12+1G>A
IVS12+1G>A
IVS1-16C>A
IVS1-16C>A
IVS11+1G>C
G77R
G449D
G449D
G449D
G449D
G449D
G449D
G449D
G449D
G449D
G449D
G356S
G313D
G304K
G304K
G272R
G272R
G272R
G224R
G224R
F98L
F72L
F72L
F72L
F476L
F453L
F453L
F453I
E503K
E482D
delta651-64
delta385-8
delta385-8
delta385-8
delta385-8
D201N
c.886(-10_-31)del
c.886(-10_-31)del
c.886(-10_-31)del
c.886(-10_-31)del
c.886(-10_-31)del
c.886(-10_-31)del
c.886(-10_-31)del
c.886(-10_-31)del
c.886(-10_-31)del
c.886(-10_-31)del
c.886(-10_-31)del
c.886(-10_-31)del
c.877A > T, p.Ser293Cys
c.763C > T; p.P246S
c.514T>C, p.W172R
c.303T>A: p.N101K
c.300-303+2del
c.294C > A; p.F98L
c.265G>A
c.265G>A
c.265G>A
c.265G>A
c.265G>A
c.229G > C, p.Gly77Arg;
c.1891G > A; p.E631K
c.1691G > A; p.R564Q
c.1540C>T, p.P514S
c.1540C > T, p.Pro514Ser
c.1420G > C; p.A474P
c.1400T > C; p.V467A
c.1319G > A; p.W440X
c.1162delG; Ala388ProfsX48
c.1051T > C; p.C351R
A634E,634_635ins2
A469T
A343V
A219T
A102V
A102V
473_477dupLALFV
